# Supplementary material for: Inhibition of O-GlcNAcylation Reduces Cell Viability and Autophagy and Increases Sensitivity to Chemotherapeutic Temozolomide in Glioblastoma
Source: Cancers (Basel). 2023 Sep 27;15(19):4740. doi: 10.3390/cancers15194740 (PMC10571858; doi:10.3390/cancers15194740)
Supplement: Supplementary file 1 [file cancers-15-04740-s001.zip]

Archive with 1 entries (1 files):
- cancers-2592550-supplementary.pptx
